# Supplementary material for: Nuclear factor I revealed as family of promoter binding transcription activators
Source: BMC Genomics. 2011 Apr 7;12:181. doi: 10.1186/1471-2164-12-181 (PMC3082249; doi:10.1186/1471-2164-12-181)
Supplement: Additional file 1 — (Source code of the random sampling algorithm, text file). [file 1471-2164-12-181-S1.CPP]

// Random sampling algorithm
//
// Authors: Petar Pjanic, Milos Pjanic
//
// Date: 28/10/2008


#include <iostream>
#include <vector>
#include <string>
#include <algorithm>
#include <stdlib.h>  
#include <cstdlib> 
#include <ctime> 
#include <fstream>


using namespace std;


int main(int argc, char ** argv)
{

	vector <string> vec;
	vector <long int> vec2;	
	ofstream myfileout;
	ifstream myfilein;
	string st;
	long int i,value,n,z,value1,value2;

	z=1;
	

  if(argc<3){cout <<"error";return 0;}


// "myfileout" - output file
// "myfilein" -	input file

	myfileout.open (argv[1]);
	myfilein.open (argv[2]);
	

// "n" - desired number of randomly chosen lines

	cout <<"Enter desired number of randomly chosen lines:"<< endl;
	cin >> n;
 
   
// Seeding of the random function with the current time 

  srand((unsigned)time(0)); 


// Reading of the input file
// "z" - number of input lines

	while(getline(myfilein,st).eof()==false)
	{
		vec.push_back(st);
		z++;
	}
	vec.push_back(st);  


// Generation of n random numbers

  for( i=0; i < n; ) 
  {
    value1=rand();
    value2=rand();
		if(value1<32000 && value2<32000)
		{
		
		value=((int)(((double)value1/((double)32000))*1000))*1000 
			+ ((int)(((double)value2/((double)32000))*1000));
		
		if(value< z)
			{
			 if(search(vec2.begin(),vec2.end(),&value,&value+1)==vec2.end()){
			 vec2.push_back(value); i++; cout<< value<<endl;}
			}
		}
  }

	
// Making the output file out of n randomly chosen lines for the input file
  
	for( i=0; i < n;i++)
	{
		value=vec2[i];
		myfileout << vec[value]<<endl;
	}


// End
	return 0;
}
